# Supplementary material for: Capture of fusion-intermediate conformations of SARS-CoV-2 spike requires receptor binding and cleavage at either the S1/S2 or S2’ site
Source: PLoS Pathog. 2025 Apr 8;21(4):e1012808. doi: 10.1371/journal.ppat.1012808 (PMC12011290; doi:10.1371/journal.ppat.1012808)
Supplement: S1 File — (XLSX) [file ppat.1012808.s004.xlsx]

## Sheet: Fig1C
36-HR2 conc (uM)	% inhibition in ACE2/TMRPSS2 cells			% inhibition in ACE2 only cells
100	96.95	97.95	97.4	71.25	74.3	68.6
25	81.1	86.15	81.35	32.75	18.05	26.7
6.25	59.95	63.2	53.2	19.95	5.63	6
1.5625	25.5	44.2	23.45	12.15	-13.7	-27.5
0.39063	17.25	23.1	21.55	-0.9	-9.75	-34.75
0.09766	12	13.65	-4.85	-1.25	-3.7	-10.8
0.02441	-27.5	-9.55	9.95	4.1	-19.55	-5.4
0.0061	2.1	8.05	-8.65	-11.7	24.7	8.05
	Each column corresponds to the average of an individual experiment with an intra-assay duplicate.

## Sheet: Fig1E
36-HR2 conc (uM)	% cell-cell fusion inhibition in ACE2/TMRPSS2 cells			% cell-cell fusion inhibition in ACE2 only cells
20	100	100	105.05	100	100	102
6.6667	112.25	97.6	107.2	106.35	91.1	103.1
2.2222	114.5	90.9	107.65	104.1	95.9	103.35
0.7407	113.5	95.9	106.55	102.4	98.4	99.9
0.2469	114.9	87	105	93.45	87.8	87.4
0.0823	102.9	103.7	101.1	69.8	76.7	57.2
0.0274	94.75	84.6	85.1	41	38.6	34.25
0.0091	75.75	65.4	59.25	46.55	24.2	18.55
0.003	46	47.9	44.95	18.3	-4.9	12.4
0.001	17.3	32.1	25.75	28.4	-11.4	6.85
	Each column corresponds to the average of an indiviudal experiment with an intra-assay duplicate.

## Sheet: Fig1F
36-HR2 conc (uM)	% cell-cell fusion inhibition in ACE2/TMRPSS2 cells		% cell-cell fusion inhibition in ACE2 only cells
0	104.848	102.164	99.8632	102.108
5	105.813	101.655	99.8669	102.041
10	104.763	100.605	99.6262	101.527
20	104.311	101.967	95.0834	101.187
30	100.672	102.848	86.2761	97.4152
60	80.4434	83.3978	58.6684	71.3817
90	79.3498	63.7302	40.2989	53.3399
120	60.7096	58.2694	41.6542	48.766
180	42.5806	43.3007	25.3907	37.1285
240	31.8455	27.8244	23.7239	22.3733
	Each column corresponds to the average of an indiviudal experiment with an intra-assay duplicate.

## Sheet: Fig3B
36-HR2 conc (uM)	% inhibition of D614G								% inhibition of D614G ∆FCS								% inhibition of D614G FCS(SKPSK)
20	80	87.7	77.5	81.6	71.8	85.6	76.5	76.8	84.5	64.7	65.6	71.3					78.2	93.7			76.8	81.1	80.9	75.2
5	63.6	52.9	61.4	59.4	54.8	51.3	58.9	65.6	54.9	59	42.9	37.5					54.8	80.4			56.9	64.9	64.8	49.2
1.25	42.2	34.7	41.4	42.8	42.9	31.2	47	33.9	47.5	4.3	32.9	18.5					72.2	28.8			43	52.8	42.7	32.7
0.3125	12.8	28	31.1	11.8	29.7	27.5	14	28	32.1	11.5	8.9	6.8					20.2	0.8			26.9	26.7	31.8	23.4
0.0781	2.7	15.8	4.9	-4.7	19.9	8.7	-7.9	13.8	-2.3	11.5	3.3	-3.5									15.7	12.4	3.7	17
0.0195	17.9	7.1	13.6	7.6	-15.2	5.4	-14.5	25.2	-4.3	19.4	-9.6	-9.7					11.5	21.3			10.5	-3.6	0.5	1.3
0.0049	12.2	7.6	10.8	-5.8	-3.9	-11.9	0.3	-5.6	-23.7	1.5	4.8	-11.3					-11.4	-9.4			-0.8	-8	-2.4	10.6
0.0012	20.2	15.5	8.6	4.5	-9	-5	-9	9.2			4.9	-4.3					-12.1	24			-1.2	10.2	13.2	11.2
	Each column corresponds to the average of an indiviudal experiment with an intra-assay duplicate.

## Sheet: Fig 4B
CB6 conc (ug/mL)	% cell-cell fusion inhibition in ACE2/TMRPSS2 cells			% cell-cell fusion inhibition in ACE2 only cells
162.697	84.9046	107.248	88.8018	70.0847	67.5867	51.1977
54.232	69.708	106.493	81.2703	60.837	65.484	47.5138
18.077	63.4206	100.729	69.9281	52.6925	59.026	36.5532
6.026	63.3771	92.5907	57.1353	44.2213	52.5896	29.4447
2.009	58.6861	72.5961	42.1169	40.2846	43.3533	13.9603
0.67	54.6287	38.214	31.034	24.3913	11.1111	20.4766
0.223	35.2151	15.4228	-1.07975	22.2416	-1.34098	-0.345508
0.074	24.9465	17.5678	-3.01245	15.1561	-2.17387	4.18428
0.025	27.4017	2.88214	1.76239	14.2733	4.45251	-7.03715
0.008	24.362	-3.36619	-14.5916	8.32132	27.0233	-3.98858
0	0	0	0	0	0	0
Beb conc (ug/mL)	% cell-cell fusion inhibition in ACE2/TMRPSS2 cells			% cell-cell fusion inhibition in ACE2 only cells
204.88	111.487	99.8092	100	93.8094	100	100
68.293	107.328	100	96.6304	91.1524	94.638	95.0775
22.764	104.156	99.0396	88.0878	86.3286	84.6485	75.502
7.588	101.2	92.3419	79.9667	80.5875	78.389	57.1945
2.529	88.845	68.83	65.0245	70.493	45.2824	38.4996
0.843	69.3402	67.8691	51.8707	51.6493	53.0426	26.5598
0.281	47.8718	48.3696	27.7843	38.1685	42.4739	24.1059
0.094	49.7167	25.0879	23.2631	34.8428	7.2828	0
0.031	29.8213	18.5277	18.4255	33.7322	39.7772	-7.21926
0.01	24.7795	18.0614	4.06779	30.4302	22.1422	24.5093
0	0	0	0	0	0	33.4486
	Each column corresponds to the average of an indiviudal experiment with an intra-assay duplicate.

## Sheet: Fig 5D
	WA1
36-HR2 conc (uM)	% inhibition in ACE2/TMRPSS2 cells					% inhibition in ACE2 only cells
100		93.9884	61.5663		100		64.3109	92.1141		88.0576
33.3333		95.6647	100		93.1359		78.5044	100		100
11.1111		100	75.4217		62.6738		83.4897	71.2248		96.7482
3.7037		89.0173	70.9639		68.4163		100	75.4195		93.0072
1.2346		74.7399	50.1205		45.9399		62.7859	68.9597		82.9928
0.4115		35.2023	34.5783		39.345		51.6716	61.2416		63.0791
0.1372		35.4913	32.0482		27.9049		29.5601	52.1812		32
0.0457		19.9422	20.4819		18.7977		21.9941	23.0705		18.5612
0.0152		9.24855	20.6024		10.5428		8.70968	14.0101		9.38129
0.0051		9.82659	0.722892		5.20413		8.97361	0.251678		5.38129
0.0017		1.09827	2.28916		2.28802		5.9824	4.19463		2.5036
0		0	0		0		0	0		0
	D614G
36-HR2 conc (uM)	% inhibition in ACE2/TMRPSS2 cells					% inhibition in ACE2 only cells
100	100	66.7979	100	100	100	100	55.0728	89.0452	76.8665	100
33.3333	65.0664	100	95.7265	89.9497	96.3694	76.1174	100	99.4078	100	93.8884
11.1111	48.1508	73.517	67.265	34.3384	98.4215	76.2671	98.8486	100	72.2397	92.822
3.7037	37.2927	53.6407	66.5812	82.9146	73.4017	72.4264	98.0013	83.6417	71.5037	79.4094
1.2346	33.7488	40.343	54.7863	55.4439	54.3015	69.866	91.0276	98.8897	50.7886	68.1296
0.4115	27.3823	30.7	45.5556	59.799	42.6204	56.5771	65.718	59.5855	55.0999	54.3478
0.1372	24.2505	23.3343	31.7094	42.8811	32.9913	43.6026	29.5459	48.9267	44.9001	26.9073
0.0457	19.2954	17.1493	28.2051	33.8358	22.3362	27.9629	18.01	15.248	41.8507	16.9401
0.0152	15.3085	10.9362	24.9573	45.0586	13.6543	19.8922	9.01586	10.7328	13.2492	7.3831
0.0051	12.6198	5.70706	15.641	29.1457	5.91949	13.2814	4.25809	0	12.7234	2.05086
0.0017	10.2091	7.08462	10		1.1839	10.3541	4.75777	0.0740192	22.9232	3.03527
0	0	0	0	0	0	0	0	15.322	0	0
	Delta
36-HR2 conc (uM)	% inhibition in ACE2/TMRPSS2 cells					% inhibition in ACE2 only cells
100		100	100	100	100		98.4309	99.2529		92.9777
33.3333		88.1182	71.8476	73.4001	76.7953		100	100	86.3612	100
11.1111		71.5166	71.366	63.773	45.2083		97.6716	90.2129	85.9926	92.9777
3.7037		53.1472	44.7023	46.4107	42.2949		86.2447	77.7736	100	82.2718
1.2346		37.074	41.4186	39.7329	31.6637		62.3026	69.0325	61.9273	63.7815
0.4115		29.9122	33.9755	28.4363	22.898		47.459	55.2858	36.3876	43.9666
0.1372		20.855	24.5184	39.1208	16.228		26.8703	31.5652	25.7504	19.579
0.0457		13.5838	10.3327	29.3267	9.09788		14.3425	17.2208	12.4276	10.7784
0.0152		13.0007	7.31173	21.5359	4.93228		6.52207	5.678	5.47657	6.20577
0.0051		6.40376	6.91769	0	1.68669		4.877	3.10049	5.42391	2.54037
0.0017		2.77727	1.5324	17.1953	1.07335		1.83995	0.373552	3.52817	1.41535
0		0	0	17.084	0		0	0	0	0
	BA.1
36-HR2 conc (uM)	% inhibition in ACE2/TMRPSS2 cells					% inhibition in ACE2 only cells
100		95.9025	100	67.0034	100		95.2527	100	64.7295	100
33.3333		100	89.1041	100	87.0555		100	91.5238	93.5872	74.4036
11.1111		90.7506	86.7131	83.5017	81.2356		87.3645	76.7143	89.98	75.2673
3.7037		69.5704	76.2712	71.3805	61.9724		66.8837	65.6667	100	53.5646
1.2346		60.4515	56.9613	70.7744	44.5894		61.7635	60.0952	69.2385	48.8758
0.4115		40.7576	46.9734	42.2222	35.3287		46.7759	50.0476	69.3387	33.2054
0.1372		33.5268	35.1695	38.5185	21.1179		37.0661	36.619	46.3928	31.9852
0.0457		21.4253	18.7046	34.0067	13.098		17.2308	24	30.0601	17.6721
0.0152		11.1214	11.6525	1.27946	7.35482		9.11307	13.9048	0.400802	7.93803
0.0051		7.86752	7.29419	10.9764	3.01867		5.18329	7.19048	6.31263	3.4686
0.0017		3.83032	3.26877	0	1.16398		2.37221	3.42857	6.51303	1.48067
0		0	0	3.56902	0		0	0	0	0
	XBB.1.5
36-HR2 conc (uM)	% inhibition in ACE2/TMRPSS2 cells					% inhibition in ACE2 only cells
100		86.3143	81.4828	73.0038	95.1692		94.5826	91.0437	100	100
33.3333		99.6067	100	100	100		100	97.9275	97.2637	97.2439
11.1111		100	76.8351	78.6312	85.6429		77.4409	100	84.5771	62.9651
3.7037		61.8059	61.4902	84.0304	88.7871		63.0281	90.5996	79.7678	66.215
1.2346		46.7988	52.7481	88.0608	52.2749		54.7807	82.6055	64.3449	55.0528
0.4115		36.0076	39.3951	45.4753	34.2842		31.413	59.9556	40.2156	48.1167
0.1372		22.9196	26.5216	41.4449	21.3639		18.9206	50.2591	41.4594	22.5999
0.0457		14.4722	16.8572	22.2053	10.4737		11.4211	32.4204	20.5638	12.2416
0.0152		7.7395	6.60273	19.1635	6.26757		4.64928	17.6906	10.0332	6.64906
0.0051		3.91694	4.09443	0	2.405		2.38528	5.55144	0	2.30822
0.0017		3.53941	1.29104	26.0076	0.74961		2.06186	2.2946	1.65837	0.114837
0		0	0	1.673	0		0	0	2.98507	0

## Sheet: Fig S1A
Conc (uM)	% inhibition by 36-HR2						% inhibition by 36-HR2-HA						% inhibition by 42-HR2
20	86.7	95.7	85.7	84.6	83.2	84.6	97.6	94.2	96.8	95.8	95.7	96.4	91.9	94.9	94.2	92	91.1	85.7
5	47	66	54.4	64.5	51.2	53	75.6	88.1	84.5	79.3	76.2	84.4	79.4	67.7	71.9	77.5	71.9	84.2
1.25	23.6	42.1	37.5	49.1	18.6	24.5	56.6	46.2	45.4	51.9	35.9	52	61.3	50.7	57.2	43	48.8	56
0.3125	13.7	25.7	21	37.5	20	8.5	16.1	25.6	27.6	36.3	18.1	30.5	33.2	15.2	22.5	24.4	27.6	47
0.078125	9	-6.9	6.1	17	6.4	11.2	16.4	19.8	15.5	17.5	23.3	35.4	5.1	2.8	15.3	12.4	21.8	19.4
0.019531	-2.6	-9.1	7.1	1.7	0.7	2.6	-12.5	-2.7	15.2	10.4	9.5	-2.3	16.1	-15.9	1.8	19.5	19.2	11.7
0.004883	-5.1	0.5	4.9	0	-7.2	-6.8	-14.7	-13.1	-0.5	-8.7	-19.8	18.6	-26.4	-20.7	2.9	3.5	3.2	-22.9
0.001221	-4	-10.7	11.3	5.6	-15.3	-5.8	6.1	9.6	-4.5	-12.2	0.1	-18.3	-18.7	-2.6	-11.4	5.8	-12.2	4.4

## Sheet: Fig S1B
	ACE2 2ug
36-HR2 conc (uM)	D614G 0.05 ug		D614G 0.25 ug		D614G 1ug		D614G 4ug
20	67.45	93.94	67.45	93.94	93.47	95.53	94.11	84.63
6.6667	76.34	91.66	76.34	91.66	95.79	97.5	93.59	86.67
2.2222	78	85.36	78	85.36	95.47	95.62	91.4	82.75
0.7407	77.23	90.05	77.23	90.05	94.38	97.15	80.94	73.26
0.2469	78.25	81.67	78.25	81.67	88.23	96.45	57.14	55.11
0.0823	69.58	97.43	69.58	97.43	72.96	91.58	19.55	22.53
0.0274	63.64	79.4	63.64	79.4	39.81	53.81	7.32	-25.77
0.0091	49.81	61.19	49.81	61.19	40.57	19.73	1.54	-23.89
0.003	28.25	44.61	28.25	44.61	-2.47	2.52	-3.1	-13.2
0.001	7.37	29.67	7.37	29.67	-2.36	-5.14	-1.68	-11.36
	ACE2 2ug, TMRPSS2 0.1ug
36-HR2 conc (uM)	D614G 0.05 ug		D614G 0.25 ug		D614G 1ug		D614G 4ug
20	102.25	99.66	104.49	99.79	114.74	100.62	111.22	101.19
6.6667	106.52	99.83	106.81	100.43	107.8	99.83	93.56	86.77
2.2222	104.67	100	100.74	98.18	99.86	91.11	39.57	54.74
0.7407	100.3	98.06	86.53	88.76	40.9	66.28	3.81	18.95
0.2469	82.11	83.92	38.06	51.97	-10.69	2.76	-16.43	-24
0.0823	52.63	41.38	5.09	-2.63	-28.14	-37.66	3.48	-25.75
0.0274	28.44	14	-6.56	-9.7	-12.87	-34.63	27.48	-22.23
0.0091	9.57	0.6	12.63	-7.79	6.93	-23.52	28.75	0.11
0.003	11.32	9.76	7.95	-5.19	4.95	-10.6	15.22	5.65
0.001	4.63	12.39	13.85	0.4	15.37	-9.66	32.45	8.89

## Sheet: Fig S2A
	Absolute infectivity of different batches in ACE2/TMRPSS2 cells									Absolute infectivity of different batches in ACE2 only cells cells
D614G	1.18495e+06	2.54191e+06	1.9415e+06	4.5171e+06	1.19886e+06	1.85204e+06	1.93421e+06	6836968	3.20319e+07	114519	381984	80510.3	253202	183360	154716	97159.8	251293	353602
D614G ∆FCS	3.99496e+07		4.50469e+07		3.41201e+07		36532670	108044287		9.2687e+06		5.42859e+06		7.87407e+06		2188604	13219313
D614G FCS(SKPSK)	7.05936e+06	3.34634e+06	8.29026e+06	3.32213e+06	7.26665e+06	3.12219e+06	23315443	2.21887e+07		1.46348e+06	822100	980328	544219	1.87155e+06	853546	2363082	3.16505e+06

## Sheet: Fig S2B
	Absolute luminescence of different batches in ACE2 only cells		Absolute luminescence of different batches in ACE2/TMPRSS2 cells		Absolute luminescence of different batches in 293T cells
WT	305232	416944	657365	790565	33048.1	20656.2
D614G ∆FCS	48603.7	41465.7	347902	222998	23826.9	19513.5
D614G FCS(SKPSK)	34923.6	22351.3	90689.3	83427	26065.6	21503.1
pcDNA	31613.1	5380.4	33177.7	4518.4	28798.2	4543.1

[truncated: 2 more sheets: Fig S3C, Fig S3D+E]
